# Supplementary material for: Processing-Structure-Properties Relationships of Glycerol-Plasticized Silk Films
Source: Molecules. 2022 Feb 16;27(4):1339. doi: 10.3390/molecules27041339 (PMC8877885; doi:10.3390/molecules27041339)
Supplement: Supplementary file 1 [file molecules-27-01339-s001.zip]

Archive with 1 entries (1 files):
- molecules-1571423-supplementary.pdf
